# Supplementary material for: Effects of AMPD1 common mutation on the metabolic-chronotropic relationship: Insights from patients with myoadenylate deaminase deficiency
Source: PLoS One. 2017 Nov 2;12(11):e0187266. doi: 10.1371/journal.pone.0187266 (PMC5667816; doi:10.1371/journal.pone.0187266)
Supplement: S1 File — (XLSX) [file pone.0187266.s001.xlsx]

## Sheet: Feuil1
		Absent MAD Activity
			Sex	Age	BMI (kg.m-2)	Hemoglobin (g,dL-1)	Resting Systo BP (mmHg)	Resting Diast BP (mmHg)	Peak exercise Systo BP Peak (mmHg)	Peak exercise Diast BP (mmHg)	% Predicted Maximal Power	Peak V'O2 (mL/min/kg)	%Predicted Peak V'O2	Heart Rate at end exercise	% Predicted Maximal Heart Rate	RER at peak exercise	Pulse oximetry at peak exercise (%)	Metabolic-Chronotropic Relationship	% Predicted maximal O2 pulse	AMPD1 C34T	AMPD1 rare variants
		1	M	16	18.4965	15.1	118	59	163	72	72.2485	44.6429	84.1269	168	82.3529	1.16	99	0.63578	103.314	Homozygote
		2	M	36	19.3213	13.9	95	64	159	74	50.2765	29.5312	73.2286	123	66.8478	1.16	100	0.670301	105.799	Homozygote
		3	F	39	40.0577	13.4	145	87	183	88	56.9291	13.2	59.2096	125	69.0608	0.97	94	0.492007	92.096	Homozygote
		4	M	16	23.3887	16.1	138	69	208	72	103.515	50	107.119	155	75.9804	1.24	98	0.386108	138.781	Homozygote
		5	F	56	36.3636	13.8	125	102	169	112	94.0734	17.1818	115.457	117	71.3415	0.98	98	0.511224	155.236	Heterozygote	c.468G>T Heterozygote
		Decreased MAD Activity
			Sex	Age	BMI (kg.m-2)	Hemoglobin (g,dL-1)	Resting Systo BP (mmHg)	Resting Diast BP (mmHg)	Peak exercise Systo BP Peak (mmHg)	Peak exercise Diast BP (mmHg)	% Predicted Maximal Power	Peak V'O2 (mL/min/kg)	%Predicted Peak V'O2	Heart Rate at end exercise	% Predicted Maximal Heart Rate	RER at peak exercise	Pulse oximetry at peak exercise (%)	Metabolic-Chronotropic Relationship	% Predicted maximal O2 pulse	AMPD1 C34T	AMPD1 rare variants
		1	M	17	17.5771	14	111	62	192	105	83.9736	50	92.096	165	81.2808	1.18	100	0.701713	124.819	Wild-type
		2	F	34	24.9108	13.3	85	65	125	73	122.904	26.8657	109.305	155	87.5706	1.17	99	0.864867	113.306	Heterozygote
		3	F	22	20.1771	15.4	107	58	159	70	74.7177	32.8814	95.5151	170	85.8586	1.17	98	0.650207	111.247	Wild-type
		4	F	52	32.4219	13.9	108	73	168	71	79.1766	14.4578	75.7888	110	65.4762	1.1	99	0.597017	115.75	Heterozygote
		5	M	33	24.2202	14.4	129	77	191	73	107.687	46.3415	118.619	185	98.9305	1.18	99	0.975685	119.901	Heterozygote
		6	F	48	25	15	97	54	147	78	82.265	25.7812	92.7561	148	80.8743	1.24	99	0.743683	114.692	Heterozygote	c.860A>T Heterozygote
		7	F	57	22.8329	13.4	122	98	190	75	80.266	18.5965	79.8204	124	76.0736	1.34	99	0.764462	104.925	Wild-type
		8	F	46	18.026	12.5	135	73	214	117	136.002	42.2222	133.06	174	100	1.25	98	0.878061	133.522	Heterozygote
		9	F	57	25.9043	12.7	126	70	190	80	87.3843	20.9639	112.788	136	84.472	1.11	98	0.730012	126.372	Wild-type	c.860A>T Heterozygote
		10	F	39	20.7967	14.3	93	58	126	57	62.9327	25.6897	87.9715	126	69.6133	0.99	96	0.551541	123.906	Wild-type
		11	F	37	17.239	13.3	111	70	191	72	83.0412	36.0784	108.333	160	87.4317	1.19	99	0.803239	133.06	Heterozygote
		Normal MAD Activity
			Sex	Age	BMI (kg.m-2)	Hemoglobin (g,dL-1)	Resting Systo BP (mmHg)	Resting Diast BP (mmHg)	Peak exercise Systo BP Peak (mmHg)	Peak exercise Diast BP (mmHg)	% Predicted Maximal Power	Peak V'O2 (mL/min/kg)	%Predicted Peak V'O2	Heart Rate at end exercise	% Predicted Maximal Heart Rate	RER at peak exercise	Pulse oximetry at peak exercise (%)	Metabolic-Chronotropic Relationship	% Predicted maximal O2 pulse	AMPD1 C34T	AMPD1 rare variants
		1	F	35	25.8065	13.8	105	72	142	69	138.058	28.5484	102.711	179	96.7568	1.14	98	0.936228	106.153	Heterozygote
		2	M	17	20.8086	15.4	98	69	162	68	89.8509	40	81.2276	203	100	1.34	99	0.996524	81.2276	Wild-type
		3	M	46	22.1297	17	117	70	200	97	78.6705	33.5821	93.139	159	91.3793	1.27	99	0.82223	101.926	Wild-type
		4	M	44	23.8895	15.3	132	72	219	93	105.673	37.8378	107.009	176	100	1.33	96	0.988895	107.009	Wild-type
		5	M	37	23.246	14.5	112	75	170	72	96.7198	38.5714	100.407	177	96.7213	1.12	100	0.797527	103.811	Heterozygote
		6	M	56	23.939	13.9	130	73	168	91	69.809	29.8571	96.8595	138	84.1463	1.17	99	0.7193	115.108	Wild-type
		7	M	36	23.1983	15.5	97	74	168	81	95.4119	37.8947	97.4842	199	108.152	1.28	98	1.19915	90.1362	Wild-type
		8	M	41	19.4874	15.3	121	67	166	81	97.3733	38.9831	95.5321	162	90.5028	1.28	100	0.734774	105.557	Wild-type
		9	M	40	22.4913	15.9	112	80	163	89	75.5287	30.7692	80.5246	155	86.1111	1.19	95	0.735765	93.5125	Wild-type
		10	M	19	23.3887	15.4	100	78	176	75	108.946	47.1429	103.58	192	95.5224	1.21	100	0.897769	108.435	Wild-type
		11	M	45	26.9598	14.7	117	87	203	92	95.6887	25.7143	79.2246	175	100	1.32	95	1.27042	79.2246	Wild-type
		12	F	31	30.0215	13.6	109	79	176	70	111.524	25.4054	100.059	169	89.418	1.19	98	0.785714	111.9	Wild-type
		13	M	32	23.04	14.9	126	67	152	56	135.158	47.5342	116.919	186	98.9362	1.26	97	0.879097	118.176	Wild-type
		14	F	38	30.4687	13.9	91	67	105	72	74.3433	15.3846	66.6169	140	76.9231	1.02	98	0.724036	86.602	Wild-type
		15	M	27	17.4267	15.2	99	61	148	61	62.5118	39.322	79.4043	160	82.9016	1.19	95	0.927278	95.7814	Wild-type	c.860A>T Heterozygote
		16	M	16	23.3887	15.4	107	60	139	76	57.6274	33.2857	71.3107	177	86.7647	1.2	98	0.800239	82.1886	Heterozygote
		17	M	43	23.4236	14	113	81	148	79	120.503	40.4762	111.385	144	81.3559	1.01	98	0.695511	136.911	Wild-type
		18	M	38	31.8773	15.3	130	90	215	81	105.18	34.6535	114.744	183	100.549	1.21	95	1.04572	114.117	Wild-type
		19	M	50	19.9432	11.6	111	75	199	99	65.4519	27.1186	74.2483	150	88.2353	1.27	98	0.834979	84.1481	Wild-type
		20	M	33	24.9307	14.3	99	66	165	72	98.0357	41.1111	107.543	175	93.5829	1.26	95	0.923786	114.917	Wild-type
		21	M	40	37.1074	16.1	119	88	178	91	116.606	31.4961	120.779	182	101.111	1.25	97	1.02091	119.452	Wild-type
		22	M	46	23.0577	15.5	107	79	174	88	110.057	42.2353	121.4	163	93.6782	1.15	98	0.908042	129.593	Heterozygote
		23	M	45	20.5986	14.1	91	64	170	78	56.4309	30	79.435	164	93.7143	1.2	96	0.880435	84.763	Wild-type
		24	M	52	25.565	15.2	140	88	197	92	91.2759	32.5926	105.01	189	112.5	1.34	99	1.17708	93.3421	Wild-type
		25	M	51	32.4074	13.7	125	82	182	94	73.9816	18.0952	69.6363	141	83.432	1.11	96	0.938834	83.4648	Heterozygote
		26	M	41	25.3444	15.4	108	72	179	75	116.363	44.9275	126.077	167	93.2961	1.23	98	0.823881	135.136	Wild-type
		27	M	53	23.8715	15.2	132	91	189	82	90.7334	32.9545	104.522	146	87.4251	1.25	97	0.867257	119.555	Wild-type
		28	M	43	28.9647	15.3	117	85	166	83	75.7161	25.7732	83.5818	148	83.6158	1.07	96	0.714724	99.9593	Wild-type
		29	M	17	19.4458	14.7	110	50	145	78	72.8484	47.5	93.8584	195	96.0591	1.18	98	0.913134	97.709	Wild-type
		30	F	20	18.2066	14.6	107	75	182	89	101.775	42.3077	110.723	176	88	1.23	97	0.882762	125.822	Wild-type
		31	M	44	22.4913	14.6	128	77	204	89	77.7686	33.3846	91.1537	162	92.0455	1.13	98	0.856504	99.0312	Wild-type
		32	M	34	23.3011	16	110	60	186	88	104.094	43.5616	109.809	160	86.0215	1.21	97	1.04187	127.653	Wild-type
		33	M	55	24.8016	13.3	153	90	202	86	105.59	35	114.019	167	101.212	1.24	98	0.960023	112.654	Wild-type
		34	F	43	29.9967	12.2	97	69	113	79	99.453	20.5479	90.4622	143	80.791	1.24	98	0.79559	111.971	Wild-type	c.860A>T Homozygote
		35	M	62	30.2469	14.6	146	98	208	96	79.7846	23.2653	96.8991	168	106.329	1.21	97	0.955468	91.1313	Wild-type
		36	F	22	20.7031	12.8	93	53	141	59	83.3681	26.4151	73.456	185	93.4343	1.39	100	0.91409	78.6177	Wild-type
		37	M	22	22.3094	15.6	125	73	165	66	155.831	62.8788	138.213	194	97.9798	1.16	98	0.941633	141.063	Wild-type
		38	M	39	27.4506	14.1	110	74	149	82	111.902	33.7209	99.7703	180	99.4475	1.21	98	0.955047	100.325	Wild-type
		39	M	29	24.4898	15.1	115	84	182	91	95.2257	40.9333	100.794	177	92.6702	1.22	97	0.899076	108.767	Wild-type
		40	M	15	16.563	15.7	86	66	128	85	74.6795	51.0204	89.1983	195	95.122	1.21	98	0.995084	93.7726	Wild-type
		41	M	20	17.5064	12.6	136	73	185	92	67.0062	43	80.8998	190	95	1.32	99	0.907563	85.1577	Wild-type
		42	M	16	20.9024	15.1	131	74	143	103	108.562	55.7143	113.233	191	93.6275	1.11	97	0.893943	120.94	Wild-type
		43	M	18	20.6758	15.3	102	66	153	73	117.405	58.5714	120.433	185	91.5842	1.08	95	0.817253	131.5	Wild-type
		44	M	18	18.8707	15	90	55	129	100	92.2935	53.4615	103.148	189	93.5644	1.19	98	0.865609	110.243	Wild-type
		45	M	45	23.9869	14	108	63	167	89	114.59	40.7895	117.022	173	98.8571	1.15	98	0.744526	118.375	Wild-type
		46	M	51	29.4023	15.5	120	87	209	101	95.4585	29.0244	102.32	169	100	1.14	97	1.06142	102.32	Wild-type
		47	F	44	18.7783	13.3	155	99	178	106	86.2069	27.7358	93.5525	181	102.841	1.2	99	1.06093	90.9682	Wild-type
		48	M	22	21.8573	14.8	129	75	174	73	94.0612	44.5946	97.7957	189	95.4545	1.22	96	0.98409	102.453	Wild-type
		49	M	16	24.6904	15.6	100	58	213	97	138.026	46.875	102.708	186	91.1765	1.32	99	0.800284	112.648	Wild-type
		50	F	51	27.3982	14	115	61	174	71	82.2538	19.6341	96.7786	183	108.284	1.34	99	1.13736	89.3747	Wild-type
		51	F	27	20.3125	11.6	101	65	123	81	80.4152	31.1538	89.4176	166	86.0104	1.16	98	0.821004	103.961	Wild-type
		Controls
			Sex	Age	BMI (kg.m-2)	Hemoglobin (g,dL-1)	Resting Systo BP (mmHg)	Resting Diast BP (mmHg)	Peak exercise Systo BP Peak (mmHg)	Peak exercise Diast BP (mmHg)	% Predicted Maximal Power	Peak V'O2 (mL/min/kg)	%Predicted Peak V'O2	Heart Rate at end exercise	% Predicted Maximal Heart Rate	RER at peak exercise	Pulse oximetry at peak exercise (%)	Metabolic-Chronotropic Relationship	% Predicted maximal O2 pulse
		1	F	42	21.7079	14.2	109	80	150	76	82.5309	25.8065	95.1423	175	98.3146	1.26	98	0.975323	96.7733
		2	M	52	26.5927	15.1	106	83	192	82	106.437	38.0435	127.717	158	94.0476	1.19	98	0.762397	135.801
		3	M	30	27.7778	15.3	120	79	144	86	105.562	36.6667	100.759	185	97.3684	1.21	97	1.11235	103.482
		4	F	56	21.0962	13.1	149	83	185	81	128.957	28.8462	114.699	167	101.829	1.22	98	1.02501	112.639
		5	F	32	26.9274	12.2	115	82	144	79	121.514	32.8947	127.904	186	98.9362	1.32	100	0.897035	129.279
		6	M	50	29.7004	14.6	108	76	200	84	112.558	30.2174	106.995	169	99.4118	1.33	99	0.890354	107.629
		7	M	48	25.3815	15.6	130	89	200	104	112.759	35.7647	110.022	164	95.3488	1.3	97	0.861083	115.389
		8	F	25	20.202	13.9	99	54	133	72	86.3447	33.2727	96.139	186	95.3846	1.11	98	0.884703	100.791
		9	M	33	27.3356	14.7	126	59	161	67	119.841	39.2405	108.32	184	98.3957	1.17	97	0.942514	110.087
		10	F	41	25.2363	13.5	103	58	153	69	101.735	27.9365	106.962	183	102.235	1.2	98	1.11971	104.624
		11	M	37	20.0617	15.5	110	71	174	116	84.6418	38.4615	92.3522	180	96.2567	1.33	97	0.940799	95.9437
		12	M	28	23.9133	14.8	125	59	182	90	74.3444	35.5556	86.9814	152	79.1667	1.12	98	0.801709	109.871
		13	M	18	18.937	15.1	89	61	152	61	77.8877	44.5	86.6906	177	87.6238	1.13	99	0.901629	98.935
		14	F	16	16.845	12.8	117	74	170	68	67.7439	31.9608	78.3948	184	90.1961	1.29	98	0.876506	86.916
		15	F	37	29.4118	13.6	106	63	179	96	93.0143	20.4706	90.1908	188	102.732	1.21	96	1.14223	87.7921
		16	F	35	35.1067	13.9	130	72	149	83	93.2473	21.6484	101.571	164	88.6486	1.17	99	0.989413	114.577
		17	F	40	35.713	13.6	124	94	158	93	111.291	24.0196	124.473	180	100	1.17	97	0.766438	124.473
